# Supplementary material for: Retinoic Acid Treatment Mitigates PM2.5-Induced Type 2 Inflammation: Insights into Modulation of Innate Immune Responses
Source: Int J Mol Sci. 2024 Mar 29;25(7):3856. doi: 10.3390/ijms25073856 (PMC11011870; doi:10.3390/ijms25073856)
Supplement: Supplementary file 1 [file ijms-25-03856-s001.zip]

Archive with 1 entries (1 files):
- ijms-2853533-supplementary.pdf
